# Supplementary material for: Decoding Size Distribution Patterns in Marine and Transitional Water Phytoplankton: From Community to Species Level
Source: PLoS One. 2015 May 14;10(5):e0127193. doi: 10.1371/journal.pone.0127193 (PMC4431714; doi:10.1371/journal.pone.0127193)
Supplement: S1 File — (XLS) [file pone.0127193.s001.xls]

## Sheet: S1_File
	Class	Taxa	TW	CW
Diatoms	Alga undet.	Alga undet.		•
	Alga undet.	Alga undet.1 (>20μm)	•	•
	Alga undet.	Alga undet.2 (<20μm)	•
	Bacillariophyceae	Achnanthes brevipes Agardh (1824)		•
	Bacillariophyceae	Achnanthes spp.	•
	Bacillariophyceae	Amphiprora spp.	•
	Bacillariophyceae	Amphora ovalis (Kützing) Kützing (1844)		•
	Bacillariophyceae	Amphora spp.	•	•
	Bacillariophyceae	Asterionellopsis glacialis (Castracane) Round (1990)	•	•
	Bacillariophyceae	Asterolampra marylandica Ehrenberg (1844)		•
	Bacillariophyceae	Bacillaria paradoxa Gmelin (1788)		•
	Bacillariophyceae	Bacillaria spp.	•	•
	Bacillariophyceae	Bacillariophyceae undet (centric)	•	•
	Bacillariophyceae	Bacillariophyceae undet.1	•	•
	Bacillariophyceae	Bacillariophyceae undet.2	•	•
	Bacillariophyceae	Bacillariophyceae undet. (pennate)	•
	Bacillariophyceae	Ceratoneis closterium Ehrenberg (1841)	•	•
	Bacillariophyceae	Cocconeis scutellum Ehrenberg (1838)	•	•
	Bacillariophyceae	Cocconeis spp.	•	•
	Bacillariophyceae	Diploneis bombus (Ehrenberg) Cleve (1894)		•
	Bacillariophyceae	Diploneis crabro Ehrenberg (1844)	•	•
	Bacillariophyceae	Diploneis spp.		•
	Bacillariophyceae	Entomoneis alata (Ehrenberg) Ehrenberg (1845)	•	•
	Bacillariophyceae	Fragilaria spp.	•
	Bacillariophyceae	Fragilariforma virescens (Ralfs) Williams & Round (1988)		•
	Bacillariophyceae	Fragilariopsis kerguelensis (O'Meara) Hustedt (1952)		•
	Bacillariophyceae	Gyrosigma cf. macrum	•
	Bacillariophyceae	Gyrosigma macrum (Smith) Griffiths & Henfrey (1856)	•
	Bacillariophyceae	Gyrosigma spp.	•
	Bacillariophyceae	Licmophora flabellata Agardh (1830)	•	•
	Bacillariophyceae	Licmophora gracilis (Ehrenberg) Grunow (1867)		•
	Bacillariophyceae	Licmophora spp.	•	•
	Bacillariophyceae	Lioloma sp.		•
	Bacillariophyceae	Mastogloia spp.	•
	Bacillariophyceae	Navicula spp.	•	•
	Bacillariophyceae	Navicula transitans Cleve (1883)	•	•
	Bacillariophyceae	Navicula transitans var. derasa f. delicatula Heimdal (1970)		•
	Bacillariophyceae	Nitzschia bicapitata Cleve (1901)		•
	Bacillariophyceae	Nitzschia linearis (Agardh) Smith 1853		•
	Bacillariophyceae	Nitzschia longissima (Brébisson) Ralfs (1861)	•	•
	Bacillariophyceae	Nitzschia lorenziana Grunow (1879)	•
	Bacillariophyceae	Nitzschia sigma (Kützing) Smith (1853)		•
	Bacillariophyceae	Nitzschia sigmoidea (Nitzsch) Smith (1853)		•
	Bacillariophyceae	Nitzschia spp.	•	•
	Bacillariophyceae	Plagiotropis spp.	•
	Bacillariophyceae	Pleurosigma angulatum (Queckett) Smith (1852)		•
	Bacillariophyceae	Pleurosigma elongatum Smith (1852)	•
	Bacillariophyceae	Pleurosigma simonsenii Hasle (1990)		•
	Bacillariophyceae	Pleurosigma spp.	•	•
	Bacillariophyceae	Pseudo-nitzschia delicatissima (Cleve) Heiden (1928)		•
	Bacillariophyceae	Pseudo-nitzschia granii (Hasle) Hasle (1974)		•
	Bacillariophyceae	Pseudo-nitzschia pseudodelicatissima (Hasle) Hasle (1993)		•
	Bacillariophyceae	Pseudo-nitzschia seriata (Cleve) Peragallo (1908)	•	•
	Bacillariophyceae	Pseudo-nitzschia spp.	•	•
	Bacillariophyceae	Pseudo-nitzschia subcurvata (Hasle) Fryxell (1993)		•
	Bacillariophyceae	Pseudo-nitzschia turgidula (Hustedt) Hasle (1993)		•
	Bacillariophyceae	Striatella unipunctata (Lyngbye) Agardh (1830)	•	•
	Bacillariophyceae	Surirella fastuosa Ehrenberg (1843)		•
	Bacillariophyceae	Surirella gemma (Ehrenberg) Kützing (1844)		•
	Bacillariophyceae	Surirella spp.	•
	Bacillariophyceae	Synedra pulchella Kützing (1844)		•
	Bacillariophyceae	Synedra spp.	•	•
	Bacillariophyceae	Tabellaria fenestrata (Lyngbye) Kützing (1844)	•
	Bacillariophyceae	Thalassionema frauenfeldii (Grunow) Tempère & Peragallo (1910)		•
	Bacillariophyceae	Thalassionema nitzschioides (Grunow) Mereschkowsky (1902)		•
	Bacillariophyceae	Thalassionema pseudonitzschioides (Schuette & Schrader) Hasle		•
	Bacillariophyceae	Thalassionema spp.	•	•
	Bacillariophyceae	Thalassiothrix spp.	•	•
	Coscinodiscophyceae	Asteromphalus flabellatus (Brébisson) Greville (1859)		•
	Coscinodiscophyceae	Asteromphalus sp.		•
	Coscinodiscophyceae	Coscinodiscus granii Gough (1905)		•
	Coscinodiscophyceae	Coscinodiscus radiatus Ehrenberg (1841)		•
	Coscinodiscophyceae	Coscinodiscus spp.		•
	Coscinodiscophyceae	Dactyliosolen blavyanus (Peragallo) Hasle (1975)		•
	Coscinodiscophyceae	Dactyliosolen fragilissimus (Bergon) Hasle apud Hasle & Syvertsen (1996)		•
	Coscinodiscophyceae	Guinardia delicatula (Cleve) Hasle (1997)		•
	Coscinodiscophyceae	Guinardia flaccida (Castracane) Peragallo (1892)		•
	Coscinodiscophyceae	Guinardia spp.		•
	Coscinodiscophyceae	Guinardia striata (Stolterfoth) Hasle (1997)	•	•
	Coscinodiscophyceae	Leptocylindrus danicus Cleve (1889)	•	•
	Coscinodiscophyceae	Leptocylindrus mediterraneus (Peragallo) Hasle (1975)		•
	Coscinodiscophyceae	Leptocylindrus minimus Gran (1915)	•	•
	Coscinodiscophyceae	Leptocylindrus spp.		•
	Coscinodiscophyceae	Melosira spp.		•
	Coscinodiscophyceae	Paralia sulcata (Ehrenberg) Cleve (1873)	•	•
	Coscinodiscophyceae	Proboscia alata (Brightwell) Sundström (1986)	•	•
	Coscinodiscophyceae	Proboscia truncata (Karsten) Nöthig & Ligowski (1991)		•
	Coscinodiscophyceae	Pseudosolenia calcar-avis (Schultze) Sundström (1986)	•	•
	Coscinodiscophyceae	Rhizosolenia castracanei Peragallo (1888)		•
	Coscinodiscophyceae	Rhizosolenia castracanei var. neglecta Sundström (1986)		•
	Coscinodiscophyceae	Rhizosolenia crassispina Schröder		•
	Coscinodiscophyceae	Rhizosolenia decipiens Sundström (1986)		•
	Coscinodiscophyceae	Rhizosolenia formosa Peragallo (1980)		•
	Coscinodiscophyceae	Rhizosolenia hebetata f. semispina (Hensen) Gran (1905)		•
	Coscinodiscophyceae	Rhizosolenia hebetata Bailey (1856)		•
	Coscinodiscophyceae	Rhizosolenia imbricata Brightwell (1858)		•
	Coscinodiscophyceae	Rhizosolenia spp.		•
	Coscinodiscophyceae	Rhizosolenia styliformis Brightwell (1858)		•
	Coscinodiscophyceae	Stictocyclus stictodiscus (Grunow) Ross (1973)		•
	Mediophyceae	Bacteriastrum delicatulum Cleve (1897)		•
	Mediophyceae	Bacteriastrum furcatum Shadbolt (1854)		•
	Mediophyceae	Bacteriastrum spp.		•
	Mediophyceae	Biddulphia biddulphiana (Smith) Boyer (1901)		•
	Mediophyceae	Biddulphia spp.		•
	Mediophyceae	Cerataulina pelagica (Cleve) Hendey (1937)		•
	Mediophyceae	Cerataulina spp.	•	•
	Mediophyceae	Chaetoceros affinis Lauder (1864)		•
	Mediophyceae	Chaetoceros compressus Lauder (1864)		•
	Mediophyceae	Chaetoceros curvisetus Cleve (1889)	•	•
	Mediophyceae	Chaetoceros decipiens Cleve (1873)	•	•
	Mediophyceae	Chaetoceros lauderi Ralfs (1864)		•
	Mediophyceae	Chaetoceros similis Cleve (1896)		•
	Mediophyceae	Chaetoceros simplex Ostenfeld (1901)	•	•
	Mediophyceae	Chaetoceros spp.	•	•
	Mediophyceae	Chaetoceros tenuissimus Meunier (1913)	•
	Mediophyceae	Chaetoceros teres Cleve (1896)	•	•
	Mediophyceae	Chaetoceros wighamii Brightwell (1856)	•	•
	Mediophyceae	Cyclotella spp.	•	•
	Mediophyceae	Ditylum sp.		•
	Mediophyceae	Hemiaulus hauckii Grunow ex Van Heurck (1882)		•
	Mediophyceae	Hemiaulus sinensis Greville (1865)		•
	Mediophyceae	Lauderia annulata Cleve (1873)		•
	Mediophyceae	Lithodesmium undulatum Ehrenberg (1839)		•
	Mediophyceae	Skeletonema costatum (Greville) Cleve (1873)		•
	Mediophyceae	Thalassiosira guillardii Hasle (1978)		•
	Mediophyceae	Thalassiosira pseudonana Hasle & Heimdal (1970)		•
	Mediophyceae	Thalassiosira rotula Meunier (1910)		•
	Mediophyceae	Thalassiosira spp.	•	•
	Mediophyceae	Toxarium undulatum J.W.Bailey (1854)		•
Dinoflagellates	Dinophyceae	Achradina spp.		•
	Dinophyceae	Akashiwo sanguinea (K.Hirasaka) Hansen & Moestrup (2000)	•	•
	Dinophyceae	Amphidinium acutissimum Schiller (1933)	•	•
	Dinophyceae	Amphidinium carterae Hulburt (1957)	•
	Dinophyceae	Amphidinium crassum Lohmann (1908)	•	•
	Dinophyceae	Amphidinium curvatum Schiller (1928)	•
	Dinophyceae	Amphidinium flagellans Schiller (1928)		•
	Dinophyceae	Amphidinium glaucum W.Conrad (1926)		•
	Dinophyceae	Amphidinium globosum Schröder (1911)	•	•
	Dinophyceae	Amphidinium lanceolatum Schröder (1911)		•
	Dinophyceae	Amphidinium latum Lebour (1925)		•
	Dinophyceae	Amphidinium lissae Schiller (1925)		•
	Dinophyceae	Amphidinium longum Lohmann (1908)		•
	Dinophyceae	Amphidinium schroederi Schiller (1928)		•
	Dinophyceae	Amphidinium sphenoides WüIff (1916)		•
	Dinophyceae	Amphidinium spp.	•	•
	Dinophyceae	Amphidinium stigmatum Schiller (1928)		•
	Dinophyceae	Amphidoma caudata Halldal (1953)		•
	Dinophyceae	Ceratium carriense Gourret (1883)		•
	Dinophyceae	Ceratium furca (Ehrenberg) Claparéde & Lachmann (1859)	•	•
	Dinophyceae	Ceratium fusus (Ehrenberg) Dujardin (1841)	•	•
	Dinophyceae	Ceratium hexacanthum Gourret (1883)		•
	Dinophyceae	Ceratium horridum (Cleve) Gran (1902)		•
	Dinophyceae	Ceratium lineatum (Ehrenberg) Cleve (1899)		•
	Dinophyceae	Ceratium macroceros (Ehrenberg) Vanhöffen (1897)		•
	Dinophyceae	Ceratium pentagonum Gourret (1883)		•
	Dinophyceae	Ceratium setaceum Jørgensen (1911)		•
	Dinophyceae	Ceratium trichoceros (Ehrenberg) Kofoid (1908)		•
	Dinophyceae	Ceratocorys gourretii Paulsen (1931)		•
	Dinophyceae	Ceratocorys horrida Stein (1883)		•
	Dinophyceae	Cladopyxis caryophyllum (Kofoid) Pavillard (1931)		•
	Dinophyceae	Cladopyxis sp.		•
	Dinophyceae	Cochlodinium pulchellum Lebour (1917)		•
	Dinophyceae	Cochlodinium spp.	•	•
	Dinophyceae	Dinophyceae athecate undet.1 (>20μm)	•	•
	Dinophyceae	Dinophyceae athecate undet.2 (<20μm)	•	•
	Dinophyceae	Dinophyceae undet.1 (>20μm)	•	•
	Dinophyceae	Dinophyceae undet.2 (<20μm)		•
	Dinophyceae	Dinophyceae thecate undet.1 (>20μm)	•	•
	Dinophyceae	Dinophyceae thecate undet.2 (<20μm)	•	•
	Dinophyceae	Dinophysis caudata Saville-Kent (1881)		•
	Dinophyceae	Dinophysis fortii Pavillard (1923)		•
	Dinophyceae	Dinophysis ovum Schütt (1895)		•
	Dinophyceae	Dinophysis recurva Kofoid & Skogsberg (1928)		•
	Dinophyceae	Dinophysis rotundata Claparède & Lachmann (1859)	•	•
	Dinophyceae	Dinophysis sacculus Stein (1883)	•	•
	Dinophyceae	Dinophysis spp.		•
	Dinophyceae	Dinophysis tripos Gourret (1883)		•
	Dinophyceae	Diplopsalis lenticula Bergh (1882)		•
	Dinophyceae	Gonyaulax digitale (Pouchet) Kofoid (1911)		•
	Dinophyceae	Gonyaulax spinifera (Claparède & Lachmann) Diesing (1866)		•
	Dinophyceae	Gonyaulax spp.		•
	Dinophyceae	Gymnodinium spp.	•	•
	Dinophyceae	Gymnodinium biconicum Schiller (1928)		•
	Dinophyceae	Gymnodinium catenatum Graham (1943)	•
	Dinophyceae	Gymnodinium gracile Bergh (1881)		•
	Dinophyceae	Gymnodinium opressum Conrad (1926)		•
	Dinophyceae	Gymnodinium ostenfeldii Schiller (1928)		•
	Dinophyceae	Gymnodinium paulsenii Schiller (1928)		•
	Dinophyceae	Gymnodinium simplex (Lohmann) Kofoid & Swezy (1921)		•
	Dinophyceae	Gymnodinium sphaericum (Calkins) Kofoid & Swezy (1921)		•
	Dinophyceae	Gymnodinium varians Maskell (1887)		•
	Dinophyceae	Gyrodinium fusiforme Kofoid & Swezy (1921)		•
	Dinophyceae	Gyrodinium pingue (Schütt) Kofoid & Swezy (1921)		•
	Dinophyceae	Gyrodinium spirale (Bergh) Kofoid & Swezy (1921)		•
	Dinophyceae	Gyrodinium spp.	•	•
	Dinophyceae	Katodinium glaucum (Lebour) Loeblich III (1965)		•
	Dinophyceae	Micracanthodinium bacilliferum (Schiller) Deflandre (1937)		•
	Dinophyceae	Micracanthodinium setiferum (Lohmann) Deflandre (1937)		•
	Dinophyceae	Neoceratium arietinum (Cleve) Gómez, Moreira & López-Garcia (2001)		•
	Dinophyceae	Neoceratium candelabrum (Ehrenberg) Gómez, Moreira & López-Garcia (2001)		•
	Dinophyceae	Neoceratium tripos (O.F.Müller) Gomez, Moreira & Lopez-Garcia (2001)		•
	Dinophyceae	Ornithocercus heteroporus Kofoid (1907)		•
	Dinophyceae	Ornithocercus quadratus Schütt (1900)		•
	Dinophyceae	Oxyphysis oxytoxoides Kofoid (1926)		•
	Dinophyceae	Oxytoxum adriaticum Schiller (1937)		•
	Dinophyceae	Oxytoxum caudatum Schiller (1937)		•
	Dinophyceae	Oxytoxum constrictum (Stein) Bütschli (1885)		•
	Dinophyceae	Oxytoxum diploconus Stein (1883)		•
	Dinophyceae	Oxytoxum elegans Pavillard (1916)		•
	Dinophyceae	Oxytoxum laticeps Schiller (1937)		•
	Dinophyceae	Oxytoxum longiceps Schiller (1937)		•
	Dinophyceae	Oxytoxum longum Schiller (1937)		•
	Dinophyceae	Oxytoxum mediterraneum Schiller (1937)		•
	Dinophyceae	Oxytoxum milneri Murray & Whitting (1899)		•
	Dinophyceae	Oxytoxum ovale Schiller (1937)		•
	Dinophyceae	Oxytoxum scolopax Stein (1883)		•
	Dinophyceae	Oxytoxum sphaeroideum Stein (1883)		•
	Dinophyceae	Oxytoxum spp.		•
	Dinophyceae	Oxytoxum viride Schiller (1937)		•
	Dinophyceae	Podolampas palmipes Stein (1883)		•
	Dinophyceae	Polykrikos spp.	•
	Dinophyceae	Prorocentrum compressum (Bailey) Abé ex Dodge (1975)		•
	Dinophyceae	Prorocentrum lima (Ehrenberg) Dodge (1975)	•	•
	Dinophyceae	Prorocentrum micans Ehrenberg (1833)	•	•
	Dinophyceae	Prorocentrum minimum (Pavillard) Schiller (1933)	•	•
	Dinophyceae	Prorocentrum rotundatum Schiller (1928)	•
	Dinophyceae	Prorocentrum scutellum Schröder (1900)	•	•
	Dinophyceae	Prorocentrum spp.	•	•
	Dinophyceae	Protoperidinium breve Paulsen (1907)	•	•
	Dinophyceae	Protoperidinium brochii (Kofoid & Swezy) Balech (1974)		•
	Dinophyceae	Protoperidinium depressum (Bailey) Balech (1974)		•
	Dinophyceae	Protoperidinium divergens (Ehrenberg) Balech (1974)		•
	Dinophyceae	Protoperidinium globulus (Stein) Balech (1974)		•
	Dinophyceae	Protoperidinium granii (Ostenfeld) Balech (1974)		•
	Dinophyceae	Protoperidinium pellucidum Bergh ex Loeblich Jr.& Loeblich III (1966)		•
	Dinophyceae	Protoperidinium pyriforme (Paulsen) Balech (1974)		•
	Dinophyceae	Protoperidinium spp.	•	•
	Dinophyceae	Protoperidinium steinii (Jorgensen) Balech (1974)	•	•
	Dinophyceae	Pyrocystis obtusa Pavillard (1931)		•
	Dinophyceae	Scrippsiella spp.		•
	Dinophyceae	Scrippsiella trochoidea (Stein) Balech ex Loeblich III (1973)	•	•
	Dinophyceae	Warnowia spp.		•
Others	Chlorophyceae	Actinastrum hantzschii Lagerheim (1882)	•
	Chlorophyceae	Actinastrum spp.	•
	Chlorophyceae	Acutodesmus cf. acuminatus	•
	Chlorophyceae	Acutodesmus cf. obliquus	•
	Chlorophyceae	Acutodesmus obliquus (Turpin) Hegewald & Hanagata (2000)	•
	Chlorophyceae	Ankistrodesmus falcatus (Corda) Ralfs (1848)	•
	Chlorophyceae	Ankistrodesmus spiralis (Turner) Lemmermann (1908)	•
	Chlorophyceae	Ankistrodesmus spp.	•
	Chlorophyceae	Ankistrodesmus spp.1	•
	Chlorophyceae	Ankistrodesmus spp.2	•
	Chlorophyceae	Chlamydomonas sp.		•
	Chlorophyceae	Chlorophyceae undet.	•
	Chlorophyceae	Chlorophyceae undet. (colony 1 >20μm)	•
	Chlorophyceae	Chlorophyceae undet. 2 (<20μm)	•	•
	Chlorophyceae	Chlorophyceae undet. 2(colony <20μm)	•
	Chlorophyceae	Chlorophyceae undet.1 (colony >20μm)	•
	Chlorophyceae	Chlorophyceae undet.1 (>20μm)	•	•
	Chlorophyceae	Chlorotetraedron incus (Teiling) Komárek & Kovácik (1985)	•
	Chlorophyceae	Crucigenia fenestrata (Schmidle) Schmidle (1900)	•
	Chlorophyceae	Crucigenia spp.	•
	Chlorophyceae	Crucigenia spp.1	•
	Chlorophyceae	Kirchneriella spp.	•
	Chlorophyceae	Monoraphidium contortum (Thuret) Komàrková-Legnerová (1969)	•
	Chlorophyceae	Monoraphidium griffithii (Berkeley) Komárková-Legnerová (1969)	•
	Chlorophyceae	Pediastrum boryanum (Turpin) Meneghini (1840)	•
	Chlorophyceae	Pediastrum duplex Meyen (1829)	•
	Chlorophyceae	Pediastrum gracillimum Thunmark (1945)	•
	Chlorophyceae	Pediastrum spp.	•	•
	Chlorophyceae	Pediastrum spp.1	•
	Chlorophyceae	Pediastrum spp.2	•
	Chlorophyceae	Scenedesmus communis Hegewald (1977)	•
	Chlorophyceae	Scenedesmus spp.	•
	Chlorophyceae	Scenedesmus spp.1	•
	Chlorophyceae	Scenedesmus spp.2	•
	Chlorophyceae	Scenedesmus spp.3	•
	Chlorophyceae	Scenedesmus spp.4	•
	Chlorophyceae	Scenedesmus spp.5	•
	Chlorophyceae	Scenedesmus spp.6	•
	Chlorophyceae	Scenedesmus spp.7	•
	Chlorophyceae	Scenedesmus spp.8	•
	Chlorophyceae	Scenedesmus spp.9	•
	Chlorophyceae	Scenedesmus spp.11	•
	Chlorophyceae	Scenedesmus spp.12	•
	Chlorophyceae	Schroederia setigera (Schröder) Lemmermann (1898)	•
	Chlorophyceae	Tetraedron cf. minimum	•
	Chlorophyceae	Tetraedron caudatum (Corda) Hansgirg (1888)	•
	Chlorophyceae	Tetraedron cf. caudatum	•
	Chlorophyceae	Tetraedron minimum (Braun) Hansgirg (1888)	•
	Chlorophyceae	Tetraedron muticum (Braun) Hansgirg (1888)	•
	Chlorophyceae	Tetraedron spp.	•
	Chlorophyceae	Tetraedron spp.2	•
	Chlorophyceae	Tetraedron spp.3	•
	Chlorophyceae	Tetraedron trigonum (Nägeli) Hansgirg	•
	Chlorophyceae	Tetrastrum cf. glabrum	•
	Chlorophyceae	Tetrastrum cf. staurogeniaeforme	•
	Chlorophyceae	Tetrastrum glabrum (Roll) Ahlstrom & Tiffany	•
	Chlorophyceae	Tetrastrum spp.	•
	Chlorophyceae	Tetrastrum spp.1	•
	Chlorophyceae	Tetrastrum spp.2	•
	Chlorophyceae	Tetrastrum spp.3	•
	Chlorophyceae	Tetrastrum spp.4	•
	Chlorophyceae	Tetrastrum spp.5	•
	Chlorophyceae	Tetrastrum spp.6	•
	Chlorophyceae	Treubaria spp.	•
	Chrysophyceae	Chrysophyceae undet. 2(<20μm)	•
	Cryptophyceae	Cryptophyceae undet.	•	•
	Cryptophyceae	Cryptophyceae undet.2	•
	Cryptophyceae	Plagioselmis spp.		•
	Cryptophyceae	Rhodomonas spp.	•
	Cyanophyceae	Anabaena cf. contorta	•
	Cyanophyceae	Anabaena spp.	•
	Cyanophyceae	Anabaena spp.1	•
	Cyanophyceae	Anabaena spp.2	•
	Cyanophyceae	Chroococcus spp.	•	•
	Cyanophyceae	Chroococcus turgidus (Kützing) Nägeli (1849)	•
	Cyanophyceae	Coelosphaerium spp.	•
	Cyanophyceae	Cyanophyceae undet.	•
	Cyanophyceae	Cyanophyceae undet. 1 (colony >20μm)	•
	Cyanophyceae	Cyanophyceae undet. 2 (colony <20μm)	•
	Cyanophyceae	Cyanophyceae undet. 3	•
	Cyanophyceae	Cyanophyceae undet.1(>20μm)	•
	Cyanophyceae	Cyanophyceae undet.2(<20μm)	•
	Cyanophyceae	Gomphosphaeria spp.	•
	Cyanophyceae	Merismopedia spp.	•
	Cyanophyceae	Microcystis flos-aquae (Wittrock) Kirchner (1898)		•
	Cyanophyceae	Microcystis spp.	•
	Cyanophyceae	Oscillatoria spp.	•
	Cyanophyceae	Planktolyngbya contorta (Lemmermann) Anagnostidis & Komárek (1988)	•
	Cyanophyceae	Planktolyngbya limnetica (Lemmermann) Komárková-Legnerová & Cronberg (1992)	•
	Cyanophyceae	Spirulina spp.	•
	Cyanophyceae	Woronichinia cf. compacta	•
	Dictyochophyceae	Dictyocha fibula Ehrenberg (1837)		•
	Dictyochophyceae	Dictyocha spp.		•
	Dictyochophyceae	Dictyochophyceae undet.		•
	Dictyochophyceae	Parapedinella sp.		•
	Dictyochophyceae	Pedinella sp.	•
	Ebriophyceae	Hermesinum adriaticum Zacharias (1906)		•
	Euglenophyceae	Euglena spp.	•	•
	Euglenophyceae	Euglena viridis (Müller) Ehrenberg (1832)		•
	Euglenophyceae	Euglenophyceae undet.	•	•
	Euglenophyceae	Eutreptiella spp.	•
	Haptophyta incertae sedis	Calyptrosphaera incisa Schiller (1916)		•
	Haptophyta incertae sedis	Calyptrosphaera oblonga Lohmann (1902)		•
	Haptophyta incertae sedis	Calyptrosphaera spp.		•
	Haptophyta incertae sedis	Daktylethra pirus (Kamptner) Norris (1985)		•
	Phytoflagellates	Phytoflagellates undet.	•	•
	Phytoflagellates	Phytoflagellates undet.1		•
	Phytoflagellates	Phytoflagellates undet.2	•	•
	Phytoflagellates	Phytoflagellates undet.3	•	•
	Prasinophyceae	Prasinophyceae undet.1 (>20μm)		•
	Prasinophyceae	Prasinophyceae undet.2 (<20μm)	•
	Prasinophyceae	Pyramimonas spp.	•
	Prasinophyceae	Tetraselmis spp.	•
	Prymnesiophyceae	Chrysochromulina spp.	•
	Prymnesiophyceae	Coccolithus wallichii (Lohmann) Schiller (1930)	•	•
	Prymnesiophyceae	Coronosphaera mediterranea (Lohmann) Gaarder (1977)		•
	Prymnesiophyceae	Lohmannosphaera tholica Lecal-Schlauder (1951)	•
	Prymnesiophyceae	Phaeocystis pouchetii (Hariot) Lagerheim (1896)	•	•
	Prymnesiophyceae	Prymnesiophyceae undet.2 (<20μm)	•
	Prymnesiophyceae	Prymnesiophyceae undet.3 (>20μm)	•	•
	Prymnesiophyceae	Prymnesiophyceae undet.4 (<20μm)	•	•
	Prymnesiophyceae	Rhabdosphaera clavigera Murray & Blackman (1898)		•
	Prymnesiophyceae	Rhabdosphaera hispida Lohmann (1913)		•
	Prymnesiophyceae	Rhabdosphaera nigra Schiller (1926)		•
	Prymnesiophyceae	Rhabdosphaera sp.		•
	Prymnesiophyceae	Rhabdosphaera stylifera Lohmann (1902)		•
	Prymnesiophyceae	Rhabdosphaera tignifer Schiller (1913)		•
	Prymnesiophyceae	Scyphosphaera apsteinii Lohmann (1902)		•
	Prymnesiophyceae	Syracosphaera histrica Kamptner (1941)		•
	Prymnesiophyceae	Syracosphaera pulchra Lohmann (1902)	•	•
	Prymnesiophyceae	Syracosphaera spp.		•
	Trebouxiophyceae	Lagerheimia cf. genevensis	•
	Trebouxiophyceae	Lagerheimia genevensis (Chodat) Chodat (1895)	•
	Trebouxiophyceae	Lagerheimia spp.	•
	Trebouxiophyceae	Oocystis sp.		•
	Trebouxiophyceae	Siderocelis ornata (Fott) Fott (1934)	•
	Trebouxiophyceae	Siderocelis spp.	•
	Trebouxiophyceae	Stichococcus spp.	•
	Ulvophyceae	Planctonema lauterbornii Schmidle (1903)	•
	Ulvophyceae	Planctonema spp.	•
	Ulvophyceae	Planctonema spp.3	•
	Zygnematophyceae	Cosmarium spp.	•
	Zygnematophyceae	Staurastrum spp.	•
	Zygnematophyceae	Staurastrum tetracerum Ralfs ex Ralfs (1848)	•
